# Supplementary material for: Isotopic evidence of high reliance on plant food among Later Stone Age hunter-gatherers at Taforalt, Morocco
Source: Nat Ecol Evol. 2024 Apr 29;8(5):1035–45. doi: 10.1038/s41559-024-02382-z (PMC11090808; doi:10.1038/s41559-024-02382-z)
Supplement: Supplementary file 4 — Supplementary Tables 14–24. [file 41559_2024_2382_MOESM4_ESM.xlsx]

## Sheet: Supplementary Table 14
	Supplementary Table 14: Faunal species examined in Taforalt, along with details on their diet and water consumption
		Taxon	Lab ID	ID excavation	Diet	Sector	Element	Food	water intake	Ref for water intake
		Barbary sheep	35819	TAF 13_12280	herbivore	sector 10	M3	Mixed feeder	drought-tolerant	Gray, G.G., Simpson, C.D., 1980. Ammotragus lervia. Mammalian Species 1–7. https://doi.org/10.2307/3504009
		Barbary sheep	35821	TAF 13_11819	herbivore	sector 10	dm3	Mixed feeder	drought-tolerant
		Barbary sheep	35830	TAF 13_ 11933	herbivore	sector 10	I	Mixed feeder	drought-tolerant
		Barbary sheep	35831	TAF 13_11757	herbivore	sector 10	M2	Mixed feeder	drought-tolerant
		Barbary sheep	34566	TAF 05_ 3475	herbivore	sector 10	M	Mixed feeder	drought-tolerant
		Canid	35834	TAF 10_11226	carnivore	sector 10	M	carnivore
		Equid	35820	TAF 04_379	herbivore	sector 8	M1 /2	grazer	water-dependent	Ransom, J.I., Kaczensky, P., 2016. Wild Equids: Ecology, Management, and Conservation. JHU Press.
		Equid	35822	TAF 13_11617	herbivore	sector 10	I	grazer	water-dependent
		Equid	35825	TAF 04_ 2188	herbivore		M3	grazer	water-dependent
		Equid	35826	TAF 13 _12127	herbivore	sector 10	dp	grazer	water-dependent
		Equid	34565	TAF 10_11408	herbivore		M	grazer	water-dependent
		Red fox	35828	TAF 05_ 2498	carnivore	sector 10	M1	carnivore
		Gazelle	35833	TAF 05_2450	herbivore	sector 10	P	Mixed feeder	drought-tolerant	Herrera-Sánchez, F.J., Gil-Sánchez, J.M., Álvarez, B., Cancio, I., de Lucas, J., Arredondo, Á., Díaz-Portero, M.Á., Rodríguez-Siles, J., Sáez, J.M., Pérez, J., McCain, E., Qninba, A., Abáigar, T., 2020. Identifying priority conservation areas in a Saharan environment by highlighting the endangered Cuvier’s Gazelle as a flagship species. Sci Rep 10, 8241. https://doi.org/10.1038/s41598-020-65188-6
		Gazelle	35832	TAF 13_ 11660	herbivore	sector 10	P2/P3	Mixed feeder	drought-tolerant
		Gazelle	35829	TAF 05_2649	herbivore	sector 10	M3	Mixed feeder	drought-tolerant
		Gazelle	35835	TAF 04_1842	herbivore	sector 8	P2	Mixed feeder	drought-tolerant
		Hare	35823	TAF 05_2907	herbivore	sector 10	bone	grazer	water-dependent
		Hartebeest	35824	TAF_1807	herbivore		M3	grazer	drought-tolerant	Estes, R., 1991. The behavior guide to African mammals : including hoofed mammals, carnivores, primates. Berkeley : University of California Press.
		Hartebeest	35827	TAF 08_F23	herbivore	sector 4	M2	grazer	drought-tolerant
		Rhinoceros	35836	TAF 04_ 375	herbivore	sector 8	P or M	grazer	water-dependent	Owen-Smith, R.N., 1992. Megaherbivores: The Influence of Very Large Body Size on Ecology, 1st Paperback Edition. ed. Cambridge University Press, Cambridge.

## Sheet: Supplementary Table 15
Supplementary Table 15: The human individuals from Taforalt included in our study along with their age and sex estimation (ND= Non Determined)
	Individual	Lab ID	ID excavation	Element	Sex	Age of death
	1	35961	TAF_06_3966	M2	male	20yrs
	1	35962	TAF_06_4164	M2	male
	1	35967	TAF_06_3966	I2	male
	1	35970	TAF_06_3967	M	male
	1	35979	TAF_06_4167	P4	male
	1	35985	TAF_06_H576	bone	male
	1	35963.A	TAF_06_4164	C	male
	1	35963.B	TAF_06_4164	M2	male
	2	35981	TAF_05_3281	bone	ND	ND
	5	35977	TAF_08_6875	M2	female	16-18yrs
	5	35978	TAF_08_6875	C	female
	5	35971.A	TAF_08_6880	I1	female
	5	35971.B	TAF_08_6880	M1	female
	6	35964	TAF_06_4753	m2	male	6-12mo
	6	35965	TAF_06_4753	i1	male
	6	35982	TAF_08_5883	bone	male
	6	35983	TAF_08_5753	bone	male
	9	35966	TAF_09_8111	i1	female	5-6mo
	9	35966	TAF_09_8111	bone	female
	13	35975	TAF_13_1000	M3	male	18-20yrs
	13	35975	TAF_13_1000	bone	male
	14	35980	TAF_10_10105	P4	male	18-20yrs
	unassigned	35959	TAF_05_2882	bone	ND	ND
	unassigned	35959	TAF_05_2882	I	ND	ND
	unassigned	35960	TAF_05_3380	I2	ND	ND
	unassigned	35968	TAF_04_1031	M3	ND	ND
	unassigned	35969	TAF_05_3685	I2	ND	ND
	unassigned	35972	TAF_06_4224	P3	ND	ND
	unassigned	35973	TAF_05_3144	I2	ND	ND
	unassigned	35974	TAF_06_3907	M3	ND	ND
	unassigned	35976	TAF_05_3613	M	ND	ND
	unassigned	34561	TAF_10_11025	I1	ND	ND

## Sheet: Supplementary Table 16
Supplementary Table 16: Isotopic data of the human remains from Taforalt and the parts sampled for each isotopic analysis.
Individual	sex	Lab ID	ID excavation	Tissue type	Tooth	Part of enamel sampled for Zn and Sr	Age of initiation of mineralisation of the sampled enamel (year)	Age of completion of mineralisation of the sampled enamel (year)	Age at death	Period enamel	d66Znenamel (‰JMC-Lyon)	d66Zndentine (‰JMC-Lyon)	Zn concentration	87Sr/86Sr	Sr ppm	Part sampled for collagen	Age of initiated of mineralisation of the sampled root (year)	Age of completion of mineralisation of the sampled root (year)	Period of sampled collagen	d13C (‰VPDB )	d15N (‰AIR )	%C	%N	C/N	d34S (‰ VCDT)	%S	d15NPhe (‰AIR )	d15NGlu (‰AIR)	d13CPhe (‰VPDB )	d13CVal (‰VPDB )	TP (C3)	Citation for teeth formation
Ind.1	male	35961.1	TAF_06_3966	M2	ULM2	bottom	6	8	20 years	Post-weaning	0.81		285	0.7092	61	root	9	12	Post weaning	-18.82	11.29	14.4022	5.61603	3								Beaumont and Montgomery, 2015 (http://dx.doi.org/10.3109/03014460.2015.1045027) / Al Qahtani and Liversidge,2010 (https://doi.org/10.1002/ajpa.21258)
Ind.1	male	35961.2	TAF_06_3966	M2	ULM2	top	3.5	5	20 years	Post-weaning	0.86		213	0.70917	47
Ind.1	male	35962.1	TAF_06_4164	M2	LLM2	bottom	6	8	20 years	Post-weaning	0.66		129	0.70918	78	root	9	14	Post weaning
Ind.1	male	35962.2	TAF_06_4164	M2	LLM2	top	4	5	20 years	Post-weaning	0.77		123	0.70919	50
Ind.1	male	35963.A.1	TAF_06_4164	C	LLC	bottom	4	5.5	20 years	Post-weaning	0.71		176	0.70926	77	root	6	14	Post weaning	-18.55	10.26	26.9932	10.1679	3.1
Ind.1	male	35963.A.2	TAF_06_4164	C	LLC	top	1.5	3	20 years	Pre-weaning	0.8		131	0.70917	43
Ind.1	male	35963.B.1	TAF_06_4164	M2	LLM2	bottom	6	8	20 years	Post-weaning	0.83		286			root	8	10.5	Post weaning
Ind.1	male	35963.B.2	TAF_06_4164	M2	LLM2	top	3.5	5	20 years	Post-weaning	0.82		288
Ind.1	male	35967.1	TAF_06_3966	I2	LRI2	bottom	3.5	5	20 years	Post-weaning	0.79		97	0.70925	83	root	5.5	10.5	Post weaning	-19.04	10.79	38.2703	14.1469	3.2
Ind.1	male	35967.2	TAF_06_3966	I2	LRI2	top	1	2	20 years	Pre-weaning	0.78		133	0.70918	55
Ind.1	male	35967.3	TAF_06_3966	I2	LRI2	total	1	5	20 years	Pre and Post weaning	-		-	0.70922	77
Ind.1	male	35970.1	TAF_06_3967	M	UxM	bottom	-	-	20 years	Post-weaning	0.7		118	0.70918	44
Ind.1	male	35970.2	TAF_06_3967	M	UxM	top	-	-	20 years	-	0.82		65	0.70925	28
Ind.1	male	35979.1	TAF_06_4167	P4	LRP3 OU LRP4	bottom	5	6.5	20 years	Post-weaning	0.73		206			root	6	10	Post weaning	-18.6	9.9	33.6	11.9	3.3
Ind.1	male	35979.2	TAF_06_4167	P4	LRP3 OU LRP4	top	3	5	20 years	Post-weaning	0.8		93
Ind.1	male	35985	TAF_06_H576	Bone	Bone		-	-	20 years	-						Bone	20	20	Post weaning	-18.6	8.8	48	17	3.3			12.265	12.664	-27.7095	-28.8415	2.15776
Ind.5	female	35971.A.1	TAF_08_6880	I1	LLI1	bottom	3	4.5	16-18 years	Post-weaning	0.77		206	0.70922	30	root	4.5	8.5	Post weaning
Ind.5	female	35971.A.2	TAF_08_6880	I1	LLI1	top	0.6	1.8	16-18 years	Pre-weaning	0.83		151	0.70925	20
Ind.5	female	35971.B.1	TAF_08_6880	M1	LRM1	bottom	2	3.5	16-18 years	Post-weaning	0.82		228	0.70913	41	root	3	10	Post weaning	-18.8	10	35.2	13.2	3.1
Ind.5	female	35971.B.2	TAF_08_6880	M1	LRM1	top	0	1.5	16-18 years	Pre-weaning	0.76		320	0.70914	32
Ind.5	female	35977.1	TAF_08_6875	M2	ULM2	bottom	6.5	8.5	16-18 years	Post-weaning	0.82		319	0.70919	67	root	8.5	15.5	Post weaning	-18.4	10.1	25.1	9.4	3.1
Ind.5	female	35977.2	TAF_08_6875	M2	ULM2	top	4	5.5	16-18 years	Post-weaning	0.7		228	0.70919	60
Ind.5	female	35977.3	TAF_08_6875	M2	ULM2	total	4	8.5	16-18 years	Post-weaning	0.75		225
Ind.5	female	35978.1	TAF_08_6875	C	ULC	bottom	4.5	5	16-18 years	Post-weaning	0.77		238	0.70917	54	root	6	14.5	Post weaning	-18.6	10.9	41	14.9	3.2
Ind.5	female	35978.2	TAF_08_6875	C	ULC	top	0.8	2.5	16-18 years	Pre-weaning	0.72		197	0.70922	37
Ind.5	female	35978.3	TAF_08_6875	C	ULC	total but most from the middle	2.5	4.5	16-18 years	Pre and Post weaning	0.74		107
Ind.6	male	35964.1	TAF_06_4753	dm2	URdm2	bottom	0.5	0.9	6-12 months	Pre-weaning	1.03		139	0.70918	47	all	-0.34	1	Placental diet and Pre-weaning	-18.6	13.5	39.9	14.9	3.1			11.2405	16.696	-28.429	-27.335	2.82309
Ind.6	male	35964.2	TAF_06_4753	dm2	URdm2	top	-0.34	0.25	6-12 months	Placental diet	0.89		176	0.70919	37
Ind.6	male	35964.3	TAF_06_4753	dm2	URdm2	total	-0.34	0.9	6-12 months	Placental diet and Pre-weaning	-			0.70921	34
Ind.6	male	35965.1	TAF_06_4753	di1	URdi1	bottom	0	0.13	6-12 months	Pre-weaning	0.86		120			all	-0.5	1	Placental diet and Pre-weaning	-18.8	12.8	34.5	12.9	3.1
Ind.6	male	35965.2	TAF_06_4753	di1	URdi1	top to middle	-0.5	-0.26	6-12 months	Placental diet	0.76		91	0.70921	51
Ind.6	male	35965.3	TAF_06_4753	di1	URdi1	total	-0.5	0.13	6-12 months	Placental diet and Pre-weaning	0.79		100
Ind.6	male	35983	TAF_08_5753	Rib Bone	Rib Bone	-	-	-	6-12 months	-	_					Rib bone	0	1	Pre-weaning	-18.6	12.5	44	16	3.2			13.704	16.8445	-28.182	-26.7885	2.51849
Ind.6	male	35982	TAF_08_5883	long Bone	long Bone	-	-	-	6-12 months	-	_					long bone	0	1	Pre-weaning	-18.7	12.5	45.8	16.3	3.3			10.4	16.7875	-28.275	-29.08	2.94572
Ind.9	female	35966.1	TAF_09_8111	di1	URdi1	bottom	0	0.13	5-6 months	Pre-weaning	0.88		93	0.70932	79	all	-0.5	0.13	Placental diet and Pre-weaning	-18.8	12.9	38.8	14.5	3.1
Ind.9	female	35966.2	TAF_09_8111	di1	URdi1	top	-0.5	-0.26	5-6 months	Placental diet	0.82		108
Ind.9	female	35966	TAF_09_8111	Bone	Bone		-	-	5-6 months	-						Bone	0.41	0.5	Pre-weaning	-18.7	12.3	46	17	3.2			12.284	17.14	-28.3345	-27.8565	2.74421
Ind.13	male	35975.1	TAF_13_1000	M3	LRM3	bottom	12.5	14.5	18-20 years	Post-weaning	0.88		157	0.70937	98	root	15	20	Post weaning	-18.7	11.5	37	13.6	3.2			11.949	15.74	-28.3405	-29.779	2.60408
Ind.13	male	35975.2	TAF_13_1000	M3	LRM3	top	9.5	11	18-20 years	Post-weaning	0.81		132
Ind.13	male	35975	TAF_13_1000	Bone	Bone	-	-	-	18-20 years	-	_					Bone	18	20	Post weaning	-18.6	12.1	41	15	3.2
Ind.14	male	35980.1	TAF_10_10105	P4	LRP4	total	3	6.5	18-20 years	Post-weaning	0.91		379	0.70925	114	root	6	10	Post weaning
unassigned	unassigned	35959.1	TAF_05_2882	LxI	LxI	root	-	-	NA	-	_	1.06	409			total	0.33	10	Pre and post weaning	-19	11.8	32.5	12.1	3.1			11.3465	15.9345	-28.109	-29.021	2.70895
unassigned	unassigned	35960.1	TAF_05_3380	llI2	llI2	bottom	3.8	5.5	NA	Post-weaning	0.84		162	0.70925	63	root	4	10	Post weaning	-18.9	10.4	41.7	15.6	3.1			13.021	13.5245	-28.1995	-29.698	2.17151
unassigned	unassigned	35960.2	TAF_05_3380	I2	llI2	top	1.5	2.7	NA	Pre-weaning	0.79		192	0.70925	53
unassigned	unassigned	35968.1	TAF_04_1031	ULM3	ULM3	top ( very worn tooth)	11	13	NA	Post-weaning	0.75		178	0.70908	155	root	12	25	Post weaning	-19.2	10.9	38.5	14.5	3.1			12.8195	15.635	-28.645	-30.0895	2.47572
unassigned	unassigned	35969.1	TAF_05_3685	LRI2	LRI2	bottom	3.5	5.5	NA	Post-weaning	0.9		154	0.70899	149	root	6	10.5	Post weaning	-18.8	11.6	40.5	15.2	3.1			13.6455	15.9595	-28.0525	-29.36	2.40974
unassigned	unassigned	35969.2	TAF_05_3685	I2	LRI2	top	1	2	NA	Pre-weaning	0.95		59
unassigned	unassigned	35972.1	TAF_06_4224	LLP3	LLP3	middle to top	3	5	NA	Post-weaning	0.75		164	0.70915	39	root	5	14	Post weaning	-19.3	11.5	42.4	15.6	3.2			12.1445	15.2165	-28.445	-29.8555	2.50947
unassigned	unassigned	35973.1	TAF_05_3144	I2	I2	middle to top but so worn	3	5.5	NA	Post-weaning	0.69		86	0.70907	122	root	4	10	Post weaning	-18.8	11.7	43.9	16	3.2			11.9505	15.897	-28.8725	-28.7865	2.62454
unassigned	unassigned	35974.1	TAF_06_3907	M3	ULM3	bottom	13	15	NA	Post-weaning	0.72		149	0.70927	77
unassigned	unassigned	35974.2	TAF_06_3907	M3	ULM3	top	9	11	NA	Post-weaning	0.7		127
unassigned	unassigned	35976.1	TAF_05_3613	LRM	LRM	bottom to middle	-	-	NA	Post-weaning	0.81		73	0.70902	192	root	3	25	Post weaning	-18.9	11.1	43.4	15.9	3.2			12.735	15.382	-27.647	-30.047	2.45355
unassigned	unassigned	34561	TAF_10_11025	I1	UI1	total	0.6	4.5	NA	Pre-weaning	0.68		73	0.70932	61	root	4.5	9.5	Post weaning	-19.3	10.6	44.5	16.6	3.1	12.87	0.16	11.7527	15.2393	-26.5335	-27.563	2.56404
unassigned	unassigned	35959	TAF_05_2882	Bone	Bone														ND	-18.9	11.5	39	15	3.1

## Sheet: Supplementary Table 17
Supplementary Table 17: Isotopic data of the faunal remains from Taforalt and the parts sampled for each isotopic analysis.
	Specie	Lab ID	ID excavation	Tooth	Part of sampled enamel	Period enamel formation	d66Zn enamel (‰JMC-Lyon)	Zn (ppm)	87Sr/86Sr	Sr ppm	Part of sampled dentine	Period of sampled collagen	d13C (‰VPDB )	d15N (‰AIR )	%C	%N	C/N	d34S (‰ VCDT)	%S	d15NPhe (‰AIR )	d15NGlu (‰AIR )	TP
	Barbary sheep	35819.1	TAF 13_12280	M3	bottom	Post-weaning	1.09721	84.3615	0.709128	62.2639	root dentine	Post-weaning	-19.6905	7.80715	40.6545	14.9069	3.18167
	Barbary sheep	35819.2	TAF 13_12280	M3	middle	Post-weaning	1.10392	66.1309	0.70911	52.234
	Barbary sheep	35819.3	TAF 13_12280	M3	top	Post-weaning	1.10107	70.7949	0.709015	49.7656
	Barbary sheep	35819.4	TAF 13_12280	M3	total	Post-weaning	0.894466	161.431	0.708954	59.3143
	Barbary sheep	35819.5	TAF 13_12280						0.709002	56.9434
	Barbary sheep	35821.1	TAF 13_11819	dm3	top	Placental	1.25708	79.7167	0.70932	53.4157	root dentine	Pre-weaning	-19.8023	11.7345	42.5189	15.5987	3.17956			16.675	16.2825	2.05362
	Barbary sheep	35830.1	TAF 13_ 11933	I	top	Pre-weaning	0.668521	25.339	0.709255	69.6892	root dentine	Post-weaning	-19.5183	6.68173	41.7043	15.6339	3.11112			11.589	11.3555	2.07454
	Barbary sheep	35830.2	TAF 13_ 11933	I	bottom	Pre-weaning	0.968448	126.574
	Barbary sheep	35831.1	TAF 13_11757	M2	bottom	Post-weaning	1.1803	139.952	0.708822	95.9397
	Barbary sheep	35831.2	TAF 13_11757	M2	middle	Post-weaning	1.08756	74.0818	0.708743	162.048
	Barbary sheep	35831.3	TAF 13_11757	M2	top	Post-weaning	1.19389	60.8427
	Barbary sheep	35831.4	TAF 13_11757	M2	total	Post-weaning	1.16595	66.8964
	Barbary sheep	34566	TAF 05_ 3475	M	total	Unknown	0.82	44.5553	0.70938	114	root dentine	Post-weaning	-20.29	5.47	43.6474	15.8188	3.21909	14.5759	0.14
	Hartebeest	35824.1	TAF_1807	M3	bottom	Post-weaning	1.1039	69.7079	0.708896	166.845	root dentine	Post-weaning	-18.9826	11.1945	41.0029	15.0081	3.18719			13.4785	14.1775	2.19724
	Hartebeest	35824.2	TAF_1807	M3	middle	Post-weaning	1.15925	62.1953	0.708853	51.1724
	Hartebeest	35824.3	TAF_1807	M3	top	Post-weaning	1.32475	82.3472
	Hartebeest	35824.4	TAF_1807	M3	total	Post-weaning	1.29493	91.766
	Gazelle	35833.1	TAF 05_2450	P	top to middle	Pre-weaning	1.1	93.8904	0.709284	29.4913	root dentine	Post-weaning	-19.5953	6.88487	41.5959	15.3116	3.16925			10.498	11.0685	2.0302
	Red fox	35828.1	TAF 05_ 2498	M1	top	Pre and post weaning	0.612724	60.5437	0.709346	59.2093	root dentine	Post-weaning	-18.3732	10.867	41.9216	15.7935	3.09569			10.1345	16.088	2.88862
	Gazelle	35832.1	TAF 13_ 11660	P2 or P3	total	Post-weaning	1.236	106.588	0.709507	144.671
	Canid	35834.1	TAF 10_11226	M	top	Unknown	0.42	77.565	0.709265	40.813	root dentine	Post-weaning	-18.7233	11.2879	43.4481	15.7845	3.21008			11.4315	16.309	2.74704
	Equid	35820.1	TAF 04_379	M1 /2	bottom	Unknown	1.30651	35.5604	0.708941	171.488	root dentine	Post-weaning	-18.5626	10.3099	42.1206	15.7101	3.12725			15.9655	14.867	1.96072
	Equid	35820.2	TAF 04_379	M1 /2	middle	Unknown	1.27974	17.6209	0.708933	195.186
	Equid	35820.3	TAF 04_379	M1 /2	top	Unknown	1.32745	47.7472	0.708899	193.183
	Equid	35820.4	TAF 04_379	M1 /2	total	Unknown	1.36783	55.0595	0.708893	216.635
	Equid	35820.5	TAF 04_379	M1 /2					0.708933	243.697
	Equid	35822.1	TAF 13_11617	I	bottom	Pre-weaning	1.29823	43.9816	0.70889	191.292	root dentine	Post-weaning	-19.6876	8.89905	41.788	15.3094	3.1865			14.916	12.1825	1.74559
	Equid	35822.2	TAF 13_11617	I	top	Pre-weaning	1.3522	44.0622	0.708894	135.534
	Equid	35822.3	TAF 13_11617	I	total	Pre-weaning	1.37403	69.3359	0.708876	205.277
	Equid	35825.1	TAF 04_ 2188	M3	bottom	Post-weaning	1.40851	92.5382	0.709118	143.455	root dentine	Post-weaning	-18.2306	6.74518	40.3315	15.0783	3.1194			13.4535	10.6955	1.74237
	Equid	35825.2	TAF 04_ 2188	M3	middle	Post-weaning	1.35715	76.2825	0.709044	166.074
	Equid	35825.3	TAF 04_ 2188	M3	top	Post-weaning
	Equid	35825.4	TAF 04_ 2188	M3	total	Post-weaning
	Equid	35826.1	TAF 13 _12127	Dp	bottom	Placental	1.33064	47.4596	0.709007	128.783	root dentine	Placental	-18.116	8.74943	41.8209	15.5055	3.14586			12.287	12.335	2.11158
	Equid	35826.2	TAF 13 _12127	Dp	middle	Placental	1.28297	22.0643	0.708971	61.5834
	Equid	35826.3	TAF 13 _12127	Dp	top	Placental	1.3137	27.9353
	Equid	35826.4	TAF 13 _12127	Dp	total	Placental	1.44656	63.0735
	Equid	34565	TAF 10_11408	M	total	Unknown	1.14	14.0954	0.70914	108	root dentine	Post-weaning	-19.52	8.12	44.4171	16.1713	3.20443	12.4776	0.13
	Gazelle	35829.1	TAF 05_2649	M3	bottom	Post-weaning	0.99425	114.349	0.709129	26.5418	root dentine	Post-weaning	-20.4274	6.67547	40.7692	15.2195	3.12409			11.2105	9.749	1.91296
	Gazelle	35829.2	TAF 05_2649	M3	middle	Post-weaning	0.90819	119.944	0.709182	67.5795
	Gazelle	35829.3	TAF 05_2649	M3	top	Post-weaning	0.783051	98.8303
	Gazelle	35829.4	TAF 05_2649	M3	total	Post-weaning	0.875237	118.415
	Gazelle	35835.1	TAF 04_1842	P2	total	Post-weaning	1.07601	104.252	0.70927	90.1449	root dentine	Post-weaning	-19.3528	8.90975	43.5735	16.1247	3.15176			13.9675	13.263	2.01257
	Hartebeest	35827.1	TAF 08_F23	M2	bottom	Pre and post weaning	1.43591	37.7871	0.709009	92.8595	root dentine	Post-weaning	-18.6513	11.6208	39.3326	14.5529	3.15232			13.4405	15.015	2.31243
	Hartebeest	35827.2	TAF 08_F23	M2	middle	Pre and post weaning	1.39852	36.4098	0.708967	117.824
	Hartebeest	35827.3	TAF 08_F23	M2	top	Pre and post weaning	1.20728	71.0746
	Hartebeest	35827.4	TAF 08_F23	M2	total	Pre and post weaning	0.9885	38.321
	Hare	35823	TAF 05_2907								root dentine	Post-weaning	-20.9087	6.06195	42.9247	15.8449	3.16014			9.118	10.692	2.31237
	Rhinoceros	35836.1	TAF 04_ 375	M or P	bottom	Unknown	1.10686	110.958	0.709106	625.749	root dentine	Post-weaning	-18.063	10.591	45.0849	16.6027	3.167			14.4555	16.111	2.32309
	Rhinoceros	35836.2	TAF 04_ 375	M or P	top	Unknown	1.11126	111.724
	Rhinoceros	35836.3	TAF 04_ 375	M or P	total	Unknown	1.08043	102.671

## Sheet: Supplementary Table 18
	Supplementary Table 18: The zooarchaeological and the ZooMs identification of the faunal species from Taforalt.
	ID	Sector	Lab ID	Zooarchaological identification	Tissue Type	ZooMS	Final identification	Latin name
	TAF-1807		35824	Bovid	M3	Alcelaphinae	Hartebeest	Alcelaphus buselaphus
	TAF 08- F23	sector 4	35827	Alcelaphus	M2	Alcelaphinae	Hartebeest	Alcelaphus buselaphus
	TAF 05- 3475	sector 10	34566	Barbary sheep		not analyzed	Barbary sheep	Ammotragus lervia
	TAF.13-12280	sector 10	35819	Barbary sheep	M3	Unidentifiable	Barbary sheep	Ammotragus lervia
	TAF.13-11819	sector 10	35821	Barbary sheep	dm3	Caprinae (Ovis)	Barbary sheep	Ammotragus lervia
	TAF 13- 11933	sector 10	35830	Barbary sheep	I	Caprinae (Ovis)	Barbary sheep	Ammotragus lervia
	TAF 13- 11757	sector 10	35831	Barbary sheep	M2	Caprinae (Ovis)	Barbary sheep	Ammotragus lervia
	TAF 10- 11226	sector 10	35834	Canid	M	Canidae (not red fox)	Canid	Canidae
	TAF 10- 11408		34565	Equid	M	not analyzed	Equus	Equidae
	TAF.04-379	sector 8	35820	Equid	M1 /2	Equidae	Equus	Equidae
	TAF.13-11617	sector 10	35822	Equid	I	Equidae	Equus	Equidae
	TAF.04- 2188		35825	Equid	M3	Equidae	Equus	Equidae
	TAF 13 - 12127	sector 10	35826	Equid	dp	Equidae	Equus	Equidae
	TAF 05- 2649	sector 10	35829	Gazelle	M3	Bovidae (not Bovinae or Caprinae) / Cervinae / Giraffidae	Gazelle	Gazella sp.
	TAF 13- 11660	sector 10	35832	Gazelle	P2/P3		Gazelle	Gazella sp.
	TAF 05- 2450	sector 10	35833	Gazelle	P	Antilopinae	Gazelle	Gazella sp.
	TAF 04- 1842	sector 8	35835	Gazelle	P2		Gazelle	Gazella sp.
	TAF 05-2907	sector 10	35823	Hare	bone	Unidentifiable	Hare	Lepus
	TAF 04- 375	sector 8	35836	Rhinoceros	P or M	Rhinocerotidae	Rhinoceros	Rhinocerotidae
	TAF 05- 2498	sector 10	35828	Fox	M1	Unidentifiable	Fox	Vulpes Vulpes

## Sheet: Supplementary Table 19
Supplementary Table 19: The mean value of the isotopic results for each human individual from Taforalt analysed in this study.
Individual	sex	d66Zn (avg.) (‰ )	Zn (SD) (‰ )	87Sr/86Sr (avg.)	87Sr/86Sr (SD)	d13C (avg.) (‰ )	d13C (SD)(‰ )	d15N (avg.) (‰ )	d15N (SD)(‰ )	d15NPhe (avg.)(‰ )	d15NPhe (SD) (‰ )	d15NGlu (avg.)(‰ )	d15NGlu (SD)(‰ )	d13CPhe (avg.)(‰ )	d13CPhe (SD)(‰ )	d13CVal (avg.)(‰ )	d13CVal (SD)(‰ )	TP
Ind.1	male	0.777143	0.208013	0.709205	3.25464e-05	-18.722	0	10.208	0.947296	12.265		12.664		-27.7095		-28.8415		2.15776
Ind.5	female	0.768	0.182949	0.709189	4.23217e-05	-18.5765	0.211397	10.3381	0.507466
Ind.6	male	0.866487	0.104674	0.709198	1.43634e-05	-18.6659	0.089951	12.8219	0.434331	11.7815	1.71715	16.776	0.0749149	-28.2953	0.124749	-27.7345	1.19685	2.76243
Ind.9	female	0.853313	0.0428594	0.709317		-18.7386	0.0777227	12.6141	0.435129	12.284		17.14		-28.3345		-27.8565		2.74421
Ind.13	male	0.845902	0.0508108	0.709371		-18.6779	0.0502159	11.7623	0.409097	11.949		15.74		-28.3405		-29.779		2.60408
Ind.14	male	0.91		0.709249

## Sheet: Supplementary Table 20
Supplementary Table 20: The caries and hypoplasia presence in the analyzed teeth of the humans from Taforalt.
	Individual	sex	age of death	Lab ID	tooth	presence of caries	presence of hypoplasia	location	period of hypoplasia/ stress	note
	1	male	20 years	35963.B	LLM2	yes	yes	crown and root	3-16years	Individual 1 suffered from stress from around 3 years until 16 years
				35961	ULM2	no	yes	crown and root	3.5-16years
				35963.A	LLC	no	yes	crown and root	4- 14years
				35962	LLM2	yes	yes	root	7 - 15years
				35970	UxM	no	yes	crown	?
				35967	LRI2	no	yes	crown and root	3-10years
	5	female	16-18 years	35971.A	LLI1	no	yes	crown and root	small hypoplasia around 3 years and again 5 years	Individual 5 had stress from around 2.5 until 5 years
				35971.B	LRM1	no	yes	crown enamel	between 2.5 and 5 years
				35978	ULC	no	no	crown	light EH around 3.5 years
	6	male	6-12 months	35965	URdi1	no	yes	root dentine	4.5-11months	Individual 6 had stress between 4.5 and 11 month and died at 12 month. probably didn't survive the stress
				35964	URdm2	no	no
	9	female	5-6 months	35966	ULM2	no	no
	13	male	18-20 years	35975	LRM3	no	yes	crown enamel	around 13-14years	Individual 13 suffered from stress around 13- 14 years
	14	male	18-20 years	35980	LRP4	no	yes	crown and root	4- 10years	Individual 14 suffered from stress between 4 and 10 years
	unassigned			35959	LxI	no	yes	root	3- 11years
	unassigned			35960	llI2	no	yes	crown and root	strong EH 3-5years + slight stress between 5 and 10 years
	unassigned			35968	ULM3	no	yes	crown and root	14-16years
	unassigned			35969	LRI2	no	yes	root	7-10years
	unassigned			35972	LLP3	no	yes	root	6-10years
	unassigned			35973	LRI2	no	no
	unassigned			35974	ULM3	yes	yes	crown and root	12 years-
	unassigned			35976	LRM	no	yes	crown and root	?
	unassigned			34561	UI1

## Sheet: Supplementary Table 21
Supplementary Table 21: Nitrogen isotope data on amino acids in Taforalt humans and fauna - average and standard deviation
Average of δ15NAir (‰)					Column Labels
Row Labels	Lab ID	Species	tooth type	Ala	Asx	Glx	Gly	Hyp	Ile	Leu	Lys	Phe	Pro	Ser	Thr	Tyr	Val
KJ104	35820	Equid	M1 /2	10.656	14.222	14.867	5.338	16.091		12.536	10.843	15.9655	16.0995	7.2735	-3.6935		14.15
KJ105	35821	Barbary sheep	m3	14.7755	15.249	16.2825	11.7525	16.2945		16.005	8.0175	16.675	15.6815	11.6555	-6.9165		16.9975
KJ106	35822	Equid	I	10.3755	12.662	12.1825	4.1015	12.8955		11.2825	8.278	14.916	13.0645	5.465	-4.527		12.7035
KJ107	35823	Hare	bone	6.654	9.6985	10.692	3.3195	11.0595		8.3815	4.5105	9.118	10.9415	3.561	-8.916		10.431
KJ108	35824	Hartebeest	M3	11.749	13.5865	14.1775	10.9	14.5755		13.028	8.214	13.4785	14.975	8.218	-5.979		14.3155
KJ109	35825	Equid	M3	7.772	11.1245	10.6955	4.2955	11.1265		9.2615	7.168	13.4535	11.1745	5.623	-7.1475		10.822
KJ110	35826	Equid	Dp	8.9305	11.87	12.335	7.653	12.834		10.5085	9.167	12.287	12.443	9.2475	-5.691		12.0905
KJ111	35827	Hartebeest	M2	12.319	14.103	15.015	12.936	15.028		14.0635	8.73	13.4405	14.3985	11.114	-4.964		16.365
KJ112	35828	Fox	M1	14.918	13.8335	16.088	11.42	17.2295		13.547	6.716	10.1345	17.2665	8.395	-15.7845		15.5525
KJ113	35829	Gazelle	M3	6.1755	8.5795	9.749	7.794	10.4325		7.4815	5.015	11.2105	10.061	5.045	-11.301		10.6635
KJ114	35830	Barbary sheep	I	6.582	10.6125	11.3555	6.7205	11.442		8.689	4.1615	11.589	11.0435	4.603	-9.432		9.732
KJ115	35833	Gazelle	P	6.9495	9.316	10.498	7.4225	10.7545		8.015	4.887	11.0685	10.831	4.3375	-11.373		9.825
KJ116	35834	Canid	M	15.4365	14.4505	16.309	11.5895	17.0355		14.343	7.5775	11.4315	16.8835	9.417	-14.6575		15.5145
KJ117	35835	Gazelle	P2	10.2665	13.225	13.263	9.2385	12.5915		11.917	6.4895	13.9675	12.0765	8.2815	-8.1515		12.5625
KJ118	35836	Rhinoceros	M	11.68	16.1745	16.111	7.5745	17.159		13.3835	10.38	14.4555	16.7015	6.4165	-6.216		15.0665
KJ120	35959	Human	P4	13.9135	14.312	15.9345	11.645	16.868		13.9315		11.3465	16.59	10.282	-15.936		14.673
KJ121	35960	Human	I2	12.1085	12.4805	13.5245	10.9195	15.241		12.282	6.0495	13.021	15.213	11.9655	-13.022		14.4865
KJ122	35964	Human	m2	15.306	15.3475	16.696	16.798	18.2685		14.9	7.5455	11.2405	18.1575	13.6025	-14.3625		17.6145
KJ123	35966	Human	bone	14.4655	15.8475	17.14	11.679	18.963		16.356	7.39	12.284	18.673	14.706	-13.5635		17.5725
KJ124	35968	Human	M3	13.9175	14.973	15.635	10.89	17.0645		12.95	4.7825	12.8195	16.491	10.6195	-10.094		14.511
KJ125	35969	Human	I2	14.574	14.374	15.9595	11.3595	16.557		13.274	7.059	13.6455	16.282	11.0505	-11.5815		15.6125
KJ126	35972	Human	P3	13.4095	13.876	15.2165	13.298	16.446		12.3275	5.8605	12.1445	16.0325	11.5015	-12.8245		13.9215
KJ127	35973	Human	I2	13.981	14.3075	15.897	11.3225	16.3075		14.161	10.6465	11.9505	16.1795	10.769	-15.202		15.0375
KJ128	35975.T	Human	M3	14.184	13.9645	15.74	12.974	17.065		14.0055	5.97	11.949	16.4875	10.73	-14.78		14.7175
KJ129	35976	Human	M	13.9355	14.1575	15.382	11.711	16.6225		13.104	5.72	12.735	16.161	10.8615	-12.7185		15.302
KJ130	35982	Human	bone	15.0075	16.0575	16.7875	13.994	18.943		15.9455	7.181	10.4	18.409	14.2805	-15.3755		16.243
KJ131	35983	Human	bone	14.132	16.474	16.8445	13.2865	18.094		15.4785	6.862	13.704	17.8215	14.0595	-15.1905		16.166
KJ133	35985	Human	bone	11.6365	11.7815	12.664	8.331	15.203		11.515	5.787	12.265	14.8435	9.57	-12.821		13.253
StdDev of δ15NAir (‰)					Column Labels
Row Labels	SEVA	Specie	tooth type	Ala	Asx	Glx	Gly	Hyp	Ile	Leu	Lys	Phe	Pro	Ser	Thr	Tyr	Val
KJ104	35820	Equid	M1 /2	0.239002	0.0296985	0.151321	0.277186	0.377595		0.244659	0.130108	0.241123	0.188798	0.598919	1.57897		0.442649
KJ105	35821	Barbary sheep	m3	0.381131	0.159806	0.17607	0.497096	0.966615		0.0537401	0.538108	0.0452548	0.297692	0.072832	0.798324		0.255266
KJ106	35822	Equid	I	0.0756604	0.0127279	0.143543	0.284964	0.0219203		0.581949	0.683065	0.213546	0.00494975	0.46669	0.0155563		0.378302
KJ107	35823	Hare	bone	0.0975807	0.0374767	0.509117	0.0374767	0.122329		0.190212	0.470226	0.42285	0.00636396	0.304056	0.14425		0.216375
KJ108	35824	Hartebeest	M3	0.0608112	0.973686	0.316077	0.660438	0.0388909		0.282843	0.639225	0.170413	0.0975807	0.205061	0.309713		0.997728
KJ109	35825	Equid	M3	0.0636396	0.717713	0.123744	0.347189	0.378302		0.122329	1.10874	0.321734	0.0756604	0.268701	0.1393		0.403051
KJ110	35826	Equid	Dp	0.195869	0.066468	0.046669	0.284257	0.189505		0.197283	0.704278	0.588313	0.205061	0.0473762	0.207889		0.399515
KJ111	35827	Hartebeest	M2	0.189505	0.271529	0.323855	0.371938	0.329512		0.569221	0.958837	0.446184	0.0657609	0.192333	0.113137		0.376181
KJ112	35828	Red fox	M1	0.0367696	0.241123	1.06349	0.0282843	0.118087		0.0410122	1.13703	0.704985	0.672459	0.165463	0.0318198		0.35426
KJ113	35829	Gazelle	M3	0.284964	0.0700036	0.230517	0.128693	0.11243		0.399515	1.49341	0.188798	0.0282843	1.055	0.0721249		0.692258
KJ114	35830	Barbary sheep	I	0.0650538	0.639932	0.0247487	0.171827	0.50346		0.178191	0.47164	0.328098	0.0176777	0.128693	0.857013		0.421436
KJ115	35833	Gazelle	P	0.201525	0.120208	0.183848	0.205768	0.171827		0.0551543	0.0311127	0.792667	0.00848528	0.768625	0.00282843		0.41295
KJ116	35834	Canid	M	0.323148	0.55225	0.0876812	0.371231	0.610233		0.390323	1.08399	0.871863	0.204354	0.852771	1.69918		0.272236
KJ117	35835	Gazelle	P2	0.434871	0.219203	0.0678823	0.282136	0.318905		0.0735391	0.0827315	0.173241	0.335876	0.638517	0.20294		0.597505
KJ118	35836	Rhinoceros	M	0.0537401	0.986414	0.0565685	0.177484	0.156978		0.396687	0.0127279	1.44462	0.263751	1.562	1.0748		1.19996
KJ120	35959	Human	P4	0.194454	0.43982	0.0601041	0.0268701	0.704278		1.37815		0.825194	0.417193	1.47785	1.00551		0.599627
KJ121	35960	Human	I2	0.522552	0.0318198	0.351432	0.423557	0.63781		0.31537	1.0444	0.363453	0.572756	0.576292	1.33926		1.41068
KJ122	35964	Human	m2	0.123037	0.0205061	0.179605	0.499217	0.64276		0.231931	0.822365	0.402344	0.0954594	0.999142	2.19698		0.970858
KJ123	35966	Human	bone	0.111016	0.311834	0.179605	0.046669	0.219203		0.571342	0.250316	0.480833	0.246073	0.347897	0.026163		0.0898026
KJ124	35968	Human	M3	0.109602	0.0367696	0.562857	0.182434	0.58902		0.793374	0.16617	1.31168	0.255973	0.847821	0.158392		0.374767
KJ125	35969	Human	I2	0.298399	0.176777	0.0289914	0.392444	0.469519		0.811759	0.196576	1.32017	0.456791	1.56624	0.734684		0.772868
KJ126	35972	Human	P3	0.126572	0.282843	0.292035	0.110309	0.354968		0.639932	0.581949	0.726199	0.0615183	0.634275	0.922774		0.072832
KJ127	35973	Human	I2	0.108894	0.10253	0.142836	0.118087	0.013435		0.632153	1.0246	0.729027	0.35426	1.1342	0.719835		0.0304056
KJ128	35975.T	Human	M3	0.179605	0.0784889	0.125865	0.0183848	0.766504		1.07127	1.27421	0.0212132	0.210011	0.47659	0.405879		0.252437
KJ129	35976	Human	M	0.0190919	0.521138	0.212132	0.158392	0.0346482		0.550129	0.500632	0.837214	0.384666	0.276479	0.033234		0.616597
KJ130	35982	Human	bone	0.0219203	0.126572	0.147785	0.548715	0.493561		0.318905	0.0608112	0.601041	0.200818	1.28764	1.01328		0.0381838
KJ131	35983	Human	bone	0.0650538	1.1837	0.75024	0.441942	0.569928		1.18158	1.67301	0.527502	0.463155	1.46583	0.499924		0.504874
KJ133	35985	Human	bone	1.41492	0.260922	0.131522	0.487904	0.131522		0.243245	0.773575	0.10748	0.0700036	0.272943	0.910754		0.0876812

## Sheet: Supplementary Table 22
Supplementary Table 22: Carbon isotope data on amino acids in Taforalt humans and fauna - average and standard deviation
Average of δ13CVPDB (‰)					Column Labels
Row Labels	Lab ID	Species	tooth type	Ala	Asx	Glx	Gly	Hyp	Ile	Leu	Lys	Phe	Pro	Ser	Thr	Tyr	Val
KJ104	35820	Equid	M1 /2	-21.599	-17.083	-17.739	-14.666	-19.376		-30.8025	-19.55	-25.024	-18.148	-15.696	-11.991		-28.212
KJ105	35821	Barbary sheep	m3	-22.329	-18.835	-18.3595	-15.2695	-19.1925		-31.0275	-19.7295	-27.2245	-18.565	-12.1315	-12.342		-28.185
KJ106	35822	Equid	I	-22.982	-17.509	-18.5715	-14.038	-20.3125		-32.5895	-19.8965	-27.6745	-18.613	-14.7335	-13.598		-29.177
KJ107	35823	Hare	bone	-23.708	-20.815	-20.656	-14.864	-21.1045		-32.7655	-20.3765	-27.088	-19.9265	-11.184	-13.4525		-29.8825
KJ108	35824	Hartebeest	M3	-22.273	-17.099	-18.17	-13.6785	-20.212		-29.882	-19.427	-26.432	-17.811	-10.0565	-12.602		-26.1005
KJ109	35825	Equid	M3	-20.8065	-16.224	-17.0695	-11.901	-18.2145		-31.1915	-19.6345	-25.9745	-17.7145	-13.2645	-10.6915		-27.8055
KJ110	35826	Equid	Dp	-20.822	-17.116	-16.922	-12.938	-18.1215		-32.3715	-20.154	-27.293	-16.8545	-13.5035	-12.998		-29.4845
KJ111	35827	Hartebeest	M2	-23.1205	-18.151	-19.127	-14.947	-19.551		-32.942	-19.8065	-28.4155	-18.1025	-12.003	-15.085		-30.192
KJ112	35828	Red fox	M1	-21.011	-17.791	-18.8585	-10.612	-17.794		-33.1235	-19.3565	-26.9395	-17.0145	-10.5895	-9.2165		-28.2265
KJ113	35829	Gazelle	M3	-23.9045	-18.555	-20.0375	-13.9675	-19.4105		-33.232	-19.0655	-28.108	-19.0865	-8.6685	-13.3845		-30.972
KJ114	35830	Barbary sheep	I	-23.3315	-19.816	-20.185	-13.777	-19.185		-33.149	-20.234	-28.1885	-19.005	-11.882	-15.7685		-29.256
KJ115	35833	Gazelle	P	-23.1125	-19.7	-19.06	-14.076	-19.497		-32.087	-19.519	-27.3495	-18.98	-8.8395	-12.4725		-30.272
KJ116	35834	Canid	M	-21.407	-19.739	-19.696	-12.984	-19.559		-32.6665	-21.468	-27.6525	-18.647	-11.1835	-10.1485		-29.5825
KJ117	35835	Gazelle	P2	-23.0975	-19.361	-20.0935	-15.0545	-19.2995		-33.5305	-19.4865	-28.496	-18.8155	-11.7305	-13.6235		-30.0495
KJ118	35836	Rhinoceros	M	-21.22	-16.94	-17.796	-12.4945	-18.8955		-34.873	-19.729	-26.631	-18.115	-12.7305	-10.573		-31.1625
KJ120	35959	Human	P4	-22.0255	-19.554	-19.495	-12.9235	-18.8885		-33.204	-20.256	-28.109	-17.9665	-12.797	-12.7515		-29.021
KJ121	35960	Human	I2	-23.1545	-19.11	-18.9405	-14.595	-18.7075		-32.926	-22.0325	-28.1995	-17.7675	-13.447	-12.715		-29.698
KJ122	35964	Human	m2	-23.039	-18.144	-17.5985	-16	-17.244		-31.025	-22.4025	-28.429	-16.911	-13.1815	-9.9225		-27.335
KJ123	35966	Human	bone	-21.002	-18.7125	-18.496	-16.185	-18.584		-32.341	-21.208	-28.3345	-17.5175	-11.788	-10.085		-27.8565
KJ124	35968	Human	M3	-22.093	-19.326	-19.4115	-14.606	-18.493		-33.6205	-22.051	-28.645	-18.322	-13.3215	-13.445		-30.0895
KJ125	35969	Human	I2	-21.786	-18.723	-18.3755	-14.166	-18.9095		-32.2255	-22.5415	-28.0525	-17.9605	-11.5005	-11.0755		-29.36
KJ126	35972	Human	P3	-22.198	-19.6005	-18.748	-14.0185	-18.498		-33.34	-21.4285	-28.445	-18.2105	-12.2755	-11.345		-29.8555
KJ127	35973	Human	I2	-22.148	-20.166	-19.1815	-14.564	-18.6685		-32.157	-21.493	-28.8725	-18.141	-12.722	-12.5		-28.7865
KJ128	35975.T	Human	M3	-22.366	-19.854	-19.549	-14.059	-18.7315		-33.323	-20.929	-28.3405	-18.4015	-13.7405	-13.6885		-29.779
KJ129	35976	Human	M	-21.079	-20.005	-18.3085	-14.15	-18.286		-32.5985	-21.064	-27.647	-18.06	-10.9005	-10.6405		-30.047
KJ130	35982	Human	bone	-21.902	-20.593	-18.5175	-15.684	-18.926		-31.668	-22.1455	-28.275	-17.552	-11.303	-9.9905		-29.08
KJ131	35983	Human	bone	-21.771	-20.026	-18.611	-15.2765	-17.9635		-30.8975	-21.193	-28.182	-17.467	-12.1665	-9.8095		-26.7885
KJ133	35985	Human	bone	-20.039	-19.6845	-19.6095	-14.0535	-18.9565		-32.116	-21.51	-27.7095	-17.524	-11.618	-12.2485		-28.8415
KJ119	liver 1577a	standard		-20.98	-16.7	-14.99	-10.73		-23.77	-28.9	-16.52	-24.98	-18.76	-8.32	-9.78	-30.05	-24.69
KJ134	liver 1577b	standard		-19.37	-15.41	-14.27	-9.35		-23.01	-28.88	-16.76	-25.31	-17.93	-7.23	-9.7	-31.74	-24.44
StdDev of δ13CVPDB (‰)					Column Labels
Row Labels	SEVA	Species	tooth type	Ala	Asx	Glx	Gly	Hyp	Ile	Leu	Lys	Phe	Pro	Ser	Thr	Tyr	Val
KJ104	35820	Equid	M1 /2	0.0820244	0.141421	0.108894	0.453963	0.140007		0.0572756	0.374767	0.19799	0.0975807	0.162635	0.254558		0.0296985
KJ105	35821	Barbary sheep	m3	0.127279	0.34224	0.222739	0.280721	0.324562		0.108187	0.289207	0.0346482	0.274357	0.251023	0.295571		0.0989949
KJ106	35822	Equid	I	0.00707107	0.313955	0.0756604	0.274357	0.118087		0.1393	0.0403051	1.25794	0.103238	0.328805	0.247487		0.79196
KJ107	35823	Hare	bone	0.207889	0.325269	0.179605	0.528916	0.168999		0.188798	0.205768	0.145664	0.164756	0.537401	0.111016		0.0388909
KJ108	35824	Hartebeest	M3	0.220617	0.523259	0.118794	0.820951	0.482247		0.0650538	0.0353553	0.203647	0.019799	0.745998	0.370524		0.359917
KJ109	35825	Equid	M3	0.11243	0.403051	0.0742462	0.0325269	0.276479		0.263751	0.0982878	0.00212132	0.153442	0.450427	0.30052		0.57912
KJ110	35826	Equid	Dp	0.0127279	0.00424264	0.159806	0.118794	0.234052		0.210011	0.499217	0.254558	0.105359	0.109602	0.0480833		0.331633
KJ111	35827	Hartebeest	M2	0.0360624	0.0509117	0.0282843	0.236174	0.11738		0.17112	0.00777817	0.239709	0.0374767	0.247487	0.0494975		0.0367696
KJ112	35828	Fox	M1	0.0183848	0.0707107	0.249609	0.0254558	0.0579828		0.135057	0.647003	0.267993	0.11243	0.334462	0.207182		0.137886
KJ113	35829	Gazelle	M3	0.00212132	0.35921	0.0459619	0.157685	0.19304		0.0254558	0.1492	0.079196	0.191626	0.243952	0.331633		0.0523259
KJ114	35830	Barbary sheep	I	0.197283	0.151321	0.127279	0.059397	0.190919		0.837214	0.612354	0.130815	0.0367696	0.613769	0.395273		1.01541
KJ115	35833	Gazelle	P	0.00777817	0.100409	0.178191	0.562857	0.328098		0.121622	0.155563	0.10253	0.00707107	0.386787	0.279307		0.280014
KJ116	35834	Canid	M	0.0890955	0.998435	0	0.178191	0.0424264		0.269408	0.046669	0.033234	0.0452548	0.142128	0.160513		0.234052
KJ117	35835	Gazelle	P2	0.198697	0.195161	0.17607	0.147785	0.1492		0.345775	0.0558614	0.110309	0.0770746	0.62579	0.826608		0.053033
KJ118	35836	Rhinoceros	M	0.046669	0.0494975	0.186676	0.330219	0.0106066		0.127279	0.0113137	0.274357	0.0339411	0.053033	0.308299		0.0954594
KJ120	35959	Human	P4	0.0714178	0.125865	0.0806102	0.0148492	0.0304056		0.271529	0.140007	0.371938	0.0601041	0.203647	0.574878		0.209304
KJ121	35960	Human	I2	0.113844	0.0240416	0.00353553	0.234759	0.161927		0.16122	0.178898	0.116673	0.0318198	0.453963	0.397394		0.0113137
KJ122	35964	Human	m2	0.0834386	0.316784	0.180312	0.019799	0.18809		0.173948	0.135057	0.441235	0.141421	0.236881	0.201525		0.852771
KJ123	35966	Human	bone	0.00565685	0.120915	0.0806102	0.0410122	0.154149		0.371938	0.0579828	0.0827315	0.0671751	0.142836	0.00848528		0.122329
KJ124	35968	Human	M3	0.0494975	0.0763675	0.0304056	0.0353553	0.267286		0.0685894	0.371938	0.233345	0.175362	0.222739	0.0212132		0.0190919
KJ125	35969	Human	I2	0.0961665	0.176777	0.301935	0.00707107	0.467398		0.0417193	1.10238	0.429214	0.120915	0.195869	0.0289914		0.363453
KJ126	35972	Human	P3	0.00282843	0.0205061	0.151321	0.0176777	0.292742		0.100409	0.521138	0.0183848	0.0601041	0.369817	0.239002		0.013435
KJ127	35973	Human	I2	0.0141421	0.0565685	0.207182	0.13435	0.184555		0.292742	0.285671	0.111016	0.0452548	0.671751	0.813173		0.661145
KJ128	35975.T	Human	M3	0	0.517602	0.128693	0.0494975	0.0799031		0.0424264	0.253144	0.0403051	0.00636396	0.490025	0.557907		0.175362
KJ129	35976	Human	M	0.0381838	0.108894	0.0954594	0.147078	0.623668		0.00636396	0.280014	0.363453	0.0254558	0.115258	0.351432		0.00707107
KJ130	35982	Human	bone	0.16122	0.18809	0.190212	0.0707107	0.14425		0.0169706	0.248194	0.162635	0.173948	0.220617	0.208597		0.0919239
KJ131	35983	Human	bone	0.00141421	0.240416	0.059397	0.0671751	0.119501		0.506996	0.0141421	0.0311127	0.113137	0.682358	0.529623		1.05995
KJ133	35985	Human	bone	0.086267	0.183141	0.0714178	0.053033	0.292035		0.0325269	0.166877	0.0219203	0.202233	0.210718	0.460327		0.105359

## Sheet: Supplementary Table 23
Supplementary Table 23: Covariance matrix with the calculated eigenvalues for each of the features used.
Features	Component 1	Component 2
D13CGly-Phe	0.141539	-0.542892
D13CVal-Phe	0.128802	-0.526615
Bulk d15N	0.186017	-0.44155
d13CGly	0.313702	-0.189129
d13CVal	0.318898	-0.085403
Bulk d13C	0.343945	0.0350762
d13CPro	0.330102	0.0893274
d13CLys	0.323062	0.105106
d13CAla	0.321831	0.129418
d13CAsx	0.323735	0.131876
d13CGlx	0.314763	0.185233
d13CPhe	0.299299	0.318129

[truncated: 1 more sheets: Supplementary Table 24]
